# Supplementary material for: Advancing Genetic Stock Identification of Leatherback Turtles From Foraging Grounds in the Southwest Atlantic: Insights From Nuclear DNA (nDNA) Analysis
Source: Ecol Evol. 2026 Feb 23;16(2):e72776. doi: 10.1002/ece3.72776 (PMC12928068; doi:10.1002/ece3.72776)
Supplement: Supplementary file 1 — Data S1: Microsatellite genotype profiles (size in base pairs) for AR‐UY samples analyzed in this study. [file ECE3-16-e72776-s001.xlsx]

## Sheet: Sheet1
Data S1. Microsatellite genotype profiles (size in base pairs) for AR-UY samples analyzed in this study.
Sample_ID	Location	N32_1	N32_2	14-5_1	14-5_2	LB110_1	LB110_2	LB128_1	LB128_2	LB141_1	LB141_2	LB142_1	LB142_2	LB145_1	LB145_2	LB143_1	LB143_2	LB133_1	LB133_2	LB123_1	LB123_2	LB125_1	LB125_2	LB157_1	LB157_2	LB158_1	LB158_2	C102_1	C102_2	D1_1	D1_2
158978	AR-UY	170	172	197	205	191	191	165	165	167	187	228	228	142	156	195	195	166	166	177	177	193	193	102	102	170	170	232	232	227	243
158984	AR-UY	170	170	203	205	191	195	165	165	187	187	228	228	142	142	193	195	166	166	179	179	193	193	100	100	170	170	232	232	235	239
158998	AR-UY	170	170	205	205	191	195	165	165	167	187	228	228	142	160	193	195	166	170	179	183	193	193	102	102	170	174	232	232	231	251
198881	AR-UY	170	182	205	207	191	191	165	165	167	187	228	228	126	144	193	195	166	166	177	179	193	193	100	100	170	170	232	232	227	243
198888	AR-UY	172	172	205	205	185	191	163	165	167	187	228	232	142	142	185	195	166	166	177	179	193	193	100	100	170	174	232	232	235	235
198889	AR-UY	170	170	205	207	185	191	165	165	187	187	228	234	142	158	185	195	166	166	179	179	193	193	100	102	170	170	232	232	223	223
198894	AR-UY	170	172	215	229	185	195	157	165	167	187	228	228	126	142	185	195	166	170	179	179	193	193	100	100	170	174	232	232	231	255
198908	AR-UY	170	170	203	205	191	191	165	165	167	187	228	228	142	156	185	195	166	166	179	183	193	193	102	102	170	170	232	232	223	227
198909	AR-UY	170	170	205	211	195	195	163	163	167	179	238	238	146	146	195	195	166	176	179	183	193	193	100	100	170	170	232	232	227	255
198912	AR-UY	172	172	203	205	191	191	165	165	167	187	228	228	126	142	185	195	166	174	179	179	193	193	102	102	170	170	232	232	247	247
198921	AR-UY	170	170	205	205	185	191	157	165	167	187	228	228	142	146	193	195	166	166	179	179	193	193	100	104	170	170	232	232	227	251
158721	AR-UY	170	172	205	205	191	191	157	163	167	179	230	234	122	126	195	195	166	176	179	179	193	193	100	100	170	170	232	232	227	231
158727	AR-UY	170	172	205	205	185	191	163	165	167	187	228	228	142	164	195	195	166	172	179	179	193	193	100	102	170	174	232	232	231	247
198923	AR-UY	170	172	207	221	191	191	163	165	187	187	228	228	148	166	195	195	172	178	179	179	193	193	100	100	170	170	232	232	227	227
198926	AR-UY	170	172	205	217	191	195	163	163	187	187	230	234	126	146	185	195	166	170	179	183	193	193	100	102	170	170	232	248	223	235
198927	AR-UY	170	172	203	213	185	191	157	165	167	187	228	228	142	142	195	195	166	166	179	179	193	193	102	102	170	170	232	232	235	235
158977	AR-UY	170	172	205	207	185	185	165	165	167	167	228	228	142	142	185	195	166	172	179	179	193	193	0	0	170	170	232	232	227	239
158981	AR-UY	172	172	205	221	185	191	165	165	167	167	228	228	126	142	195	195	166	172	179	183	193	193	100	102	0	0	232	232	235	247
158982	AR-UY	170	172	203	205	191	195	165	165	167	167	228	228	156	156	195	195	166	166	177	177	193	193	102	102	0	0	232	232	243	251
158989	AR-UY	170	172	205	205	191	191	157	165	167	187	228	228	142	142	195	195	166	166	179	179	193	193	100	102	0	0	232	232	215	235
158993	AR-UY	170	174	205	211	185	191	163	165	167	167	228	228	142	142	195	195	172	172	179	179	193	193	100	100	0	0	232	232	235	255
158994	AR-UY	172	174	205	205	191	191	165	165	167	167	228	228	142	168	193	193	166	172	177	177	193	193	100	102	0	0	232	232	227	227
158997	AR-UY	170	170	211	211	185	191	165	165	167	187	228	228	142	142	195	197	162	166	179	179	193	193	102	104	0	0	232	232	235	235
159007	AR-UY	0	0	203	205	191	191	163	165	167	187	228	228	142	148	185	195	166	172	177	179	193	193	100	102	170	170	232	232	223	239
198879	AR-UY	170	170	205	205	191	195	163	165	167	187	228	228	0	0	195	195	166	174	179	179	193	193	100	100	170	170	232	232	223	243
198884	AR-UY	170	172	205	205	185	191	157	165	167	167	228	236	142	156	195	195	166	168	179	179	193	193	100	100	170	170	232	232	0	0
198885	AR-UY	170	172	203	205	191	191	165	165	167	187	228	234	0	0	187	195	166	166	179	179	193	193	100	100	170	174	232	232	227	247
198895	AR-UY	170	172	205	221	191	191	157	165	187	187	228	228	142	156	197	197	172	172	179	183	193	193	0	0	172	174	232	232	255	255
198898	AR-UY	170	172	205	205	191	191	165	165	0	0	228	230	142	142	185	195	166	166	179	179	193	193	102	104	170	170	232	232	235	251
198899	AR-UY	170	170	205	205	185	191	157	157	0	0	228	228	126	142	185	195	166	172	179	179	193	193	100	100	170	170	232	232	223	243
198913	AR-UY	170	172	205	207	185	191	165	165	167	179	228	228	142	142	185	193	166	172	179	183	193	193	0	0	170	170	232	232	227	247
158699	AR-UY	170	170	203	205	185	191	163	165	167	187	228	228	142	156	193	195	166	166	177	183	193	193	102	102	0	0	232	232	227	243
158711	AR-UY	170	174	205	207	185	185	157	165	167	187	228	230	142	142	193	195	166	166	179	179	193	193	104	104	0	0	232	232	227	251
158712	AR-UY	170	170	203	213	185	195	157	165	187	187	228	228	142	142	185	195	166	166	177	179	193	195	100	102	0	0	232	232	223	251
158714	AR-UY	170	170	205	205	191	195	157	165	167	187	228	228	142	142	185	195	162	166	179	179	193	193	102	102	0	0	232	232	227	227
158716	AR-UY	170	174	203	205	191	191	163	165	187	187	228	228	142	142	185	195	166	172	179	179	193	193	102	102	0	0	232	232	223	251
158717	AR-UY	170	170	205	205	191	191	157	163	167	167	228	228	126	142	185	195	166	166	0	0	193	193	100	104	170	170	232	232	223	239
158720	AR-UY	170	180	205	213	191	191	157	163	167	187	230	232	148	148	195	195	166	172	183	187	193	195	100	100	0	0	232	240	239	247
158725	AR-UY	170	170	203	203	191	191	163	165	167	189	228	228	142	148	185	195	162	166	177	179	193	193	100	102	170	170	232	232	0	0
158726	AR-UY	170	182	197	205	191	191	163	165	187	187	228	228	142	142	195	195	166	166	179	179	193	193	0	0	170	170	232	232	227	247
158731	AR-UY	170	170	205	205	191	191	165	165	167	187	228	228	126	142	185	185	166	166	179	179	193	193	100	102	0	0	232	232	227	251
158972	AR-UY	170	170	205	205	185	191	163	165	167	187	228	228	142	142	195	195	166	166	0	0	193	193	100	100	170	170	232	232	0	0
158990	AR-UY	170	172	205	205	191	191	165	165	187	187	228	228	142	148	185	195	166	166	179	183	193	193	0	0	170	170	232	232	0	0
158992	AR-UY	170	170	203	203	185	185	157	165	167	187	228	228	142	142	193	195	0	0	179	183	193	193	102	104	0	0	232	232	235	247
159001	AR-UY	170	172	203	205	191	191	165	165	167	187	228	234	142	142	195	195	0	0	179	179	193	193	100	100	170	174	232	232	0	0
198887	AR-UY	170	172	203	203	191	191	165	165	167	187	234	234	142	142	195	195	166	166	179	179	193	193	0	0	170	170	0	0	227	247
158695	AR-UY	170	172	203	205	185	191	157	165	167	187	228	228	0	0	185	195	166	172	177	179	193	193	100	102	0	0	232	232	223	227
158701	AR-UY	170	172	205	205	191	195	157	163	167	187	228	228	0	0	185	195	158	166	179	183	193	193	100	104	0	0	232	232	223	251
158710	AR-UY	170	172	197	203	185	191	163	165	167	167	228	228	142	142	195	195	166	166	179	183	193	193	0	0	170	170	232	232	0	0
158713	AR-UY	0	0	203	221	191	191	157	165	167	167	228	228	126	164	195	195	166	172	179	183	193	193	100	100	170	170	232	232	0	0
158719	AR-UY	172	174	205	205	185	191	163	163	187	187	228	228	142	142	195	195	166	166	177	183	193	193	100	102	0	0	232	232	0	0
158728	AR-UY	0	0	205	205	185	195	157	163	167	187	228	228	142	156	185	185	166	170	183	183	193	193	100	104	170	170	232	232	0	0
158730	AR-UY	170	174	203	203	195	195	165	165	167	187	0	0	148	148	195	195	172	172	177	179	193	193	100	102	0	0	232	232	223	251
158975	AR-UY	0	0	205	207	191	191	163	165	187	187	228	228	142	142	185	195	166	170	179	183	193	193	102	102	0	0	232	232	0	0
159008	AR-UY	0	0	205	205	195	195	165	165	167	167	228	230	142	156	195	195	166	172	177	179	193	193	100	102	0	0	232	232	0	0
159011	AR-UY	172	176	203	213	191	195	163	163	167	179	232	234	144	144	185	195	166	166	179	183	193	193	0	0	0	0	232	232	0	0
159012	AR-UY	0	0	203	205	191	195	163	165	167	167	228	228	142	168	195	195	166	166	177	179	193	193	102	102	0	0	232	232	0	0
198886	AR-UY	170	172	203	205	191	191	165	165	167	187	228	228	142	142	0	0	166	166	179	179	193	193	0	0	170	174	232	232	0	0
198918	AR-UY	172	172	205	207	185	191	165	165	167	187	228	228	142	142	0	0	166	166	179	183	193	193	0	0	170	170	0	0	227	239
158709	AR-UY	170	170	203	205	191	195	0	0	167	167	228	228	142	142	0	0	166	172	179	179	193	193	100	104	170	170	232	232	0	0
158715	AR-UY	170	172	205	205	191	191	165	165	167	187	228	228	142	142	195	195	166	166	179	179	0	0	100	100	170	170	0	0	0	0
158729	AR-UY	0	0	205	217	191	195	163	163	187	187	230	234	126	146	185	195	166	170	179	183	193	193	0	0	170	170	232	248	0	0
158986	AR-UY	0	0	205	205	185	191	165	165	167	167	230	230	142	142	195	195	0	0	179	179	193	193	100	102	0	0	232	232	0	0
159002	AR-UY	170	170	205	205	185	191	0	0	167	167	0	0	126	142	185	195	0	0	179	179	193	193	100	100	0	0	232	232	223	243
159004	AR-UY	0	0	197	207	191	195	157	163	187	187	228	234	126	170	195	195	0	0	179	179	193	193	102	102	0	0	232	232	0	0
159006	AR-UY	0	0	205	207	191	195	165	165	167	187	228	228	0	0	195	195	166	172	179	179	193	193	100	100	0	0	232	232	0	0
159010	AR-UY	0	0	207	207	191	191	0	0	167	187	228	228	142	158	185	195	166	176	177	179	193	193	0	0	170	170	232	232	0	0
198882	AR-UY	170	172	205	205	0	0	165	165	167	167	228	228	126	156	0	0	166	166	177	179	193	193	0	0	170	170	0	0	227	227
198890	AR-UY	170	170	205	205	185	191	157	165	167	187	0	0	142	142	0	0	162	166	183	183	193	195	100	102	170	170	0	0	0	0
198891	AR-UY	172	172	205	215	0	0	165	165	167	187	0	0	156	156	195	197	166	166	179	179	193	193	0	0	170	170	232	232	0	0
158694	AR-UY	170	170	205	205	191	195	0	0	187	187	228	228	142	142	0	0	166	176	177	179	193	193	0	0	170	170	232	232	0	0
158718	AR-UY	170	174	207	231	0	0	157	165	167	187	228	228	126	156	195	195	172	172	0	0	193	195	0	0	170	170	232	232	0	0
198928	AR-UY	0	0	203	203	195	195	163	165	167	187	0	0	142	156	195	195	166	166	179	179	193	193	0	0	170	170	232	232	0	0
158980	AR-UY	172	182	205	205	0	0	0	0	167	167	228	228	142	142	195	195	166	166	183	183	0	0	0	0	170	170	232	234	0	0
159003	AR-UY	0	0	205	205	191	195	157	165	167	187	228	228	142	168	195	195	0	0	0	0	193	193	100	102	0	0	232	232	0	0
158702	AR-UY	170	172	0	0	185	191	0	0	187	187	228	228	126	142	185	195	166	166	0	0	193	193	0	0	170	170	232	232	0	0
158723	AR-UY	0	0	205	205	0	0	165	165	171	187	228	228	142	156	185	197	166	166	179	179	193	193	0	0	0	0	232	232	0	0
198924	AR-UY	172	172	0	0	191	191	163	165	187	187	228	228	126	126	0	0	166	166	177	177	193	193	0	0	170	170	0	0	0	0
