# Supplementary material for: Advancing Genetic Stock Identification of Leatherback Turtles From Foraging Grounds in the Southwest Atlantic: Insights From Nuclear DNA (nDNA) Analysis
Source: Ecol Evol. 2026 Feb 23;16(2):e72776. doi: 10.1002/ece3.72776 (PMC12928068; doi:10.1002/ece3.72776)
Supplement: Supplementary file 2 — Data S2: Data S2 ONCOR assignment probability results to DPS regions for AR‐UY microsatellite sample data. [file ECE3-16-e72776-s002.xlsx]

## Sheet: Sheet1
Data S2. Data S2 ONCOR assignment probability results to DPS regions for AR-UY microsatellite sample data.
	RESULTS BY POPULATION					Morphological Data
	Sample_ID	Best Estimate	Probability	2nd Best Estimate	Probability	Biological Sex	Life Stage
	158978	SEA	1			Unknown	ADULT
	158984	SEA	0.9999			Unknown	SUB-ADULT
	158998	SEA	0.9999			Unknown	ADULT
	198881	SEA	0.9999			Female	ADULT
	198888	SEA	1			Female	ADULT
	198889	SEA	1			Female	ADULT
	198894	SEA	1			Unknown	ADULT
	198908	SEA	1			Unknown	ADULT
	198909	NWA	1			Unknown	ADULT
	198912	SEA	0.9959			Female	ADULT
	198921	SEA	1			Unknown	ADULT
	158721	NWA	1			Female	ADULT
	158727	SEA	1			Unknown	ADULT
	198923	SEA	1			Unknown	ADULT
	198926	NWA	1			Unknown	ADULT
	198927	SEA	0.9999			Female	SUB-ADULT
	158977	SEA	1			Female	ADULT
	158981	SEA	1			Unknown	ADULT
	158982	SEA	1			Female	ADULT
	158989	SEA	1			Female	ADULT
	158993	SEA	1			Female	ADULT
	158994	SEA	1			Unknown	ADULT
	158997	SEA	1			Female	ADULT
	159007	SEA	0.9999			Unknown	ADULT
	198879	SEA	0.9895	NWA	0.0104	Female	ADULT
	198884	SEA	1			Unknown	ADULT
	198885	SEA	0.999			Unknown	ADULT
	198895	SEA	1			Unknown	ADULT
	198898	SEA	1			Male	ADULT
	198899	SEA	1			Unknown	ADULT
	198913	SEA	1			Unknown	SUB-ADULT
	158699	SEA	1			Female	ADULT
	158711	SEA	1			Male	ADULT
	158712	SEA	0.9999			Unknown	ADULT
	158714	SEA	1			Unknown	ADULT
	158716	SEA	0.9999			Unknown	ADULT
	158717	SEA	0.998			Unknown	ADULT
	158720	NWA	0.9998			Unknown	ADULT
	158725	SEA	0.9872	SWA	0.0109	Unknown	ADULT
	158726	SEA	1			Unknown	ADULT
	158731	SEA	1			Unknown	ADULT
	158972	SEA	1			Male	ADULT
	158990	SEA	0.9999			Unknown	SUB-ADULT
	158992	SEA	1			Female	ADULT
	159001	SEA	0.9937			Unknown	ADULT
	198887	SEA	0.9999			Unknown	ADULT
	158695	SEA	1			Male	ADULT
	158701	SEA	0.9999			Unknown	ADULT
	158710	SEA	1			Female	ADULT
	158713	SEA	1			Unknown	ADULT
	158719	SEA	1			Unknown	ADULT
	158728	SEA	1			Unknown	ADULT
	158730	SEA	0.9999			Unknown	ADULT
	158975	SEA	0.9979			Female	ADULT
	159008	SEA	1			Unknown	ADULT
	159011	SWI	0.9565	NWA	0.0435	Unknown	ADULT
	159012	SEA	1			Unknown	ADULT
	198886	SEA	0.9989			Female	ADULT
	198918	SEA	1			Unknown	ADULT
	158709	SEA	0.9999			Male	ADULT
	158715	SEA	0.9999			Unknown	ADULT
	158729	NWA	1			Unknown	ADULT
	158986	SEA	0.9997			Female	ADULT
	159002	SEA	1			Unknown	ADULT
	159004	SEA	0.9984			Unknown	ADULT
	159006	SEA	0.9992			Unknown	ADULT
	159010	SEA	1			Female	ADULT
	198882	SEA	1			Male	ADULT
	198890	SEA	0.9992			Unknown	ADULT
	198891	SEA	1			Unknown	ADULT
	158694	SEA	1			Unknown	ADULT
	158718	SEA	1			Unknown	ADULT
	198928	SEA	0.9998			Unknown	ADULT
	158980	SEA	0.9963			Unknown	ADULT
	159003	SEA	0.9997			Male	ADULT
	158702	SEA	1			Unknown	ADULT
	158723	SEA	1			Female	ADULT
	198924	SEA	1			Unknown	ADULT
